# Supplementary material for: Plumbagin Elicits Cell-Specific Cytotoxic Effects and Metabolic Responses in Melanoma Cells
Source: Pharmaceutics. 2021 May 12;13(5):706. doi: 10.3390/pharmaceutics13050706 (PMC8151164; doi:10.3390/pharmaceutics13050706)
Supplement: Supplementary file 1 [file pharmaceutics-13-00706-s001.zip]

Archive with 1 entries (1 files):
- pharmaceutics-1165119-supplementary.pdf
